# Supplementary material for: Trifluoromethanesulfonamide Induces Male Sterility Through Systemic Metabolic Reprogramming and Anther-Specific Proline Deficiency
Source: Int J Mol Sci. 2026 Jun 19;27(12):5554. doi: 10.3390/ijms27125554 (PMC13300217; doi:10.3390/ijms27125554)
Supplement: Supplementary file 1 [file ijms-27-05554-s001.zip]

Archive with 10 entries (10 files):
- Supplymental Figures.pdf
- Table_S1.xlsx
- Table_S2.xlsx
- Table_S3.xlsx
- Table_S4.xlsx
- Table_S5.xlsx
- Table_S6.xlsx
- Table_S7.xlsx
- Table_S8.xlsx
- Table_S9.xlsx
