# Supplementary material for: Trifluoromethanesulfonamide Induces Male Sterility Through Systemic Metabolic Reprogramming and Anther-Specific Proline Deficiency
Source: Int J Mol Sci. 2026 Jun 19;27(12):5554. doi: 10.3390/ijms27125554 (PMC13300217; doi:10.3390/ijms27125554)
Supplement: Supplementary file 1 [file ijms-27-05554-s001.zip › Table_S1.xlsx]

## Sheet: Sheet1
Table S1 Species-specific TFMSA dosages and their effects on pollen fertility.
	Brassicaceae				Fabaceae				Solanaceae					Poaceae
TFMSA (mg/plant)	A. thaliana col (dip)		A. thaliana col (tet) (Sekiguchi et al. 2023)	A. Suecica	Cowpea		Pea	Soybean	Petunia	Tomato	Eggplant	Pepper	Tobacco (Sekiguchi et al. 2023)	Maize (Loussaert 2004)	Sorghum (Hodnett and Rooney 2018)	Wheat
Treatment type	Spray	Soil	Spray	Spray	Spray	Soil	Soil	Soil	Spray	Soil	Soil	Soil	Spray	Leaf surface brush	Leaf surface brush	Spray
	(Sekiguchi et al. 2023)				(Sekiguchi et al. 2023)
0mg (Control)	Fertile	Fertile	Fertile	Fertile	Fertile	Fertile	Fertile	Fertile	Fertile	Fertile	Fertile	Fertile	Fertile	Fertile	Fertile	Fertile
0.1	-	-	-	-	-	-	-	-	-	-	-	-	-	Fertile	-	-
0.2	-	Sterile	-	-	-	-	-	-	-	-	-	-	-	Sterile	-	-
0.25	-	-	-	-	-	-	-	-	-	-	-	-	-	Sterile	-	-
0.5	Fertile	Sterile	Fertile	Fertile	-	-	-	-	Fertile	-	-	-	Fertile	Sterile	Fertile	-
1	Sterile	-	Fertile	Sterile	-	-	-	-	Sterile	-	-	-	Fertile	-	-	-
1.25	-	-	-	-	Fertile	-	Fertile	Sterile	-	Sterile	-	-	-	-	Fertile	-
2	Sterile	-	Fertile	Sterile	-	-	-	-	Sterile	-	-	-	Sterile	-	Sterile	-
2.5	-	-	-	-	Fertile	-	Fertile	-	-	no flower	Fertile	Sterile	-	-	-	-
3	no flower	-	Fertile	no flower	-	-	-	-	Sterile	-	-	-	Sterile	-	-	-
5	-	no flower	-	-	Sterile	-	-	-	-	no flower	Sterile	no flower	-	-	-	-
6	-	-	-	-	-	-	-	-	-	-	-	-	-	-	-	-
7	no flower	-	Sterile	no flower	-	-	-	-	Sterile	-	-	-	Sterile	-	-	-
10	-	no flower	-	-	Sterile	-	Sterile	-	-	no flower	no flower	no flower	-	-	-	-
20	-	-	-	-	Sterile	-	-	-	-	-	-	-	-	-	-	-
30	-	-	-	-	-	Sterile	-	-	-	-	-	-	-	-	Sterile	Fertile
60	-	-	-	-	-	-	-	-	-	-	-	-	-	-	-	Sterile
-: no data
