# Supplementary material for: Trifluoromethanesulfonamide Induces Male Sterility Through Systemic Metabolic Reprogramming and Anther-Specific Proline Deficiency
Source: Int J Mol Sci. 2026 Jun 19;27(12):5554. doi: 10.3390/ijms27125554 (PMC13300217; doi:10.3390/ijms27125554)
Supplement: Supplementary file 1 [file ijms-27-05554-s001.zip › Table_S2.xlsx]

## Sheet: Sheet1
Table S2 Pollen counting using a flowcytometer with A. thaliana after soil application of TFMSA.
Treatment	Replicate	No. of pollen				% of
		Total	Viable	Sterile		Viable	Sterile
TFMSA	1	378	1	377		0.3	99.7
TFMSA	2	304	0	304		0	100
TFMSA	3	293	0	293		0	100
TFMSA total	-	975	1	974		0.1	99.9
Control	1	1270	966	304		76.1	23.9
Control	2	1309	972	337		74.3	25.7
Control	3	871	625	246		71.8	28.2
Control total	-	3450	2563	887		74.3	25.7
