# Supplementary material for: Trifluoromethanesulfonamide Induces Male Sterility Through Systemic Metabolic Reprogramming and Anther-Specific Proline Deficiency
Source: Int J Mol Sci. 2026 Jun 19;27(12):5554. doi: 10.3390/ijms27125554 (PMC13300217; doi:10.3390/ijms27125554)
Supplement: Supplementary file 1 [file ijms-27-05554-s001.zip › Table_S3.xlsx]

## Sheet: Sheet1
Table S3 List of metabolites detected in leaf tissues across cowpea, A. thaliana, and sorghum.
ID	Annotation	in-house Name	Arabidopsis	Cowpea	Sorghum
1	(-)-Riboflavin	(-)-Riboflavin	NA	(-)-Riboflavin	(-)-Riboflavin
2	(+)-Nootkatone	(+)-Nootkatone	NA	NA	(+)-Nootkatone
3	(+-)-Synephrine	(+-)-Synephrine	NA	(+-)-Synephrine	NA
4	1-Aminocyclopentanecarboxylate	1-Amino-1-cyclopentanecarboxylic acid	1-Amino-1-cyclopentanecarboxylic acid	1-Amino-1-cyclopentanecarboxylic acid	1-Amino-1-cyclopentanecarboxylic acid
5	1-Aminocyclopropane-1-carboxylate	1-Aminocyclopropane-1-carboxylic acid	1-Aminocyclopropane-1-carboxylic acid	1-Aminocyclopropane-1-carboxylic acid	1-Aminocyclopropane-1-carboxylate
6	Histamine, Cytosine	2i_Histamine_Cytosine	NA	Histamine, Cytosine	NA
7	1-Methoxyindole-glucosinolate	1-Methoxyindole-glucosinolate	1-Methoxyindole-glucosinolate	NA	NA
8	1-O-b-D-Glucopyranosyl sinapate	1-O-b-D-Glucopyranosyl sinapate	1-O-b-D-Glucopyranosyl sinapate	NA	NA
9	2,3-Diaminopropanoate	DL-2,3-Diaminopropionic acid monohydrochloride	NA	2,3-Diaminopropanoate	NA
10	2'-Deoxyadenosine	2'-Deoxyadenosine monohydrate	NA	2'-Deoxyadenosine	2'-Deoxyadenosine
11	2'-Deoxycytidine	2'-Deoxycytidine	NA	2'-Deoxycytidine	NA
12	2'-Deoxyguanosine	2'-Deoxyguanosine monohydrate	NA	2'-Deoxyguanosine	NA
13	Adipic acid, 2-Methylglutaric Acid	2i_Adipic acid_2-Methylglutaric Acid	NA	NA	Adipic acid, 2-Methylglutaric Acid
14	Melezitose, 1-Kestose	2i_D-(+)-Melezitose monohydrate_1-Kestose	Melezitose, 1-Kestose	NA	NA
15	Gln, Lys	2i_Gln_Lys	Gln, Lys	Gln, Lys	Gln, Lys
16	Ideain, Cyanidin-3-glucoside	2i_Ideain chloride_Cyanidin-3-glucoside chloride	NA	NA	Ideain, Cyanidin-3-glucoside
17	Kaempferol-3-O-alpha-L-rhamnopyranosyl(1->2)-beta-D-glucopyranoside-7-O-alpha-L-rhamnopyranoside, Kaempferol-3-Glucoside-2''-Rhamnoside,-7-Rhamnoside	2i_Kaempferol-3-O-alpha-L-rhamnopyranosyl(1->2)-beta-D-glucopyranoside-7-O-alpha-L-rhamnopyranoside_Kaempferol-3-Glucoside-2''-Rhamnoside,-7-Rhamnoside	Kaempferol-3-O-alpha-L-rhamnopyranosyl(1->2)-beta-D-glucopyranoside-7-O-alpha-L-rhamnopyranoside, Kaempferol-3-Glucoside-2''-Rhamnoside,-7-Rhamnoside	NA	NA
18	Leu, Ile	2i_Leu_Ile	Leu, Ile	Leu, Ile	Leu, Ile
19	Maritimein, luteolin-7-O-glucoside	2i_Maritimein_luteolin-7-O-glucoside	Maritimein, luteolin-7-O-glucoside	Maritimein, luteolin-7-O-glucoside	Maritimein, luteolin-7-O-glucoside
20	Quercetin-3-Arabinoside, Quercetin-3-D-xyloside	2i_Quercetin-3-Arabinoside_Quercetin-3-D-xyloside	NA	Quercetin-3-Arabinoside, Quercetin-3-D-xyloside	NA
21	Quercitrin, Quercetin-7-O-rhamnoside	2i_Quercitrin_Quercetin-7-O-rhamnoside	Quercitrin, Quercetin-7-O-rhamnoside	Quercitrin, Quercetin-7-O-rhamnoside	NA
22	Syringetin-3-O-glucoside, Syringetin-3-O-galactoside	2i_Syringetin-3-O-glucoside_Syringetin-3-O-galactoside	Syringetin-3-O-glucoside, Syringetin-3-O-galactoside	NA	NA
23	2-Oxoglutaric Acid	2i_alpha-Ketoglutaric acid disodium salt_2-Oxoglutaric Acid	NA	2-Oxoglutaric Acid	2-Oxoglutaric Acid
24	Isorhamnetin-3-O-rutinoside, Isorhamnetin-3-Glucoside-6''-Rhamnoside, Isorhamnetin-3-Galactoside-6''-Rhamnoside	Isorhamnetin-3-O-rutinoside, Isorhamnetin-3-Glucoside-6''-Rhamnoside, Isorhamnetin-3-Galactoside-6''-Rhamnoside	Isorhamnetin-3-O-rutinoside, Isorhamnetin-3-Glucoside-6''-Rhamnoside, Isorhamnetin-3-Galactoside-6''-Rhamnoside	Isorhamnetin-3-O-rutinoside, Isorhamnetin-3-Glucoside-6''-Rhamnoside, Isorhamnetin-3-Galactoside-6''-Rhamnoside	NA
25	3-Methylsulfinyl-n-propyl-glucosinolate	3-Methylsulfinyl-n-propyl-glucosinolate	3-Methylsulfinyl-n-propyl-glucosinolate	NA	NA
26	4-Coumaric acid	4-Coumaric acid	NA	4-Coumaric acid	NA
27	Kaempferol-3-Rhamnoside-7-Rhamnoside, vitexin-2''-O-rhamnoside, Kaempferol-3,7-O-bis-alpha-L-rhamnoside, Kaempferol-3,7-O-di-rhamnopyranoside	4i_Kaempferol-3-Rhamnoside-7-Rhamnoside_vitexin-2''-O-rhamnoside_Kaempferol-3,7-O-bis-alpha-L-rhamnoside_Kaempferol-3,7-O-di-rhamnopyranoside	Kaempferol-3-Rhamnoside-7-Rhamnoside, vitexin-2''-O-rhamnoside, Kaempferol-3,7-O-bis-alpha-L-rhamnoside, Kaempferol-3,7-O-di-rhamnopyranoside	NA	NA
28	4-Methoxyindole-glucosinolate	4-Methoxyindole-glucosinolate	4-Methoxyindole-glucosinolate	NA	NA
29	4-Methylsulfinyl-n-butyl-glucosinolate	4-Methylsulfinyl-n-butyl-glucosinolate	4-Methylsulfinyl-n-butyl-glucosinolate	NA	NA
30	4-Methylthio-n-butyl-glucosinolate	4-Methylthio-n-butyl-glucosinolate	4-Methylthio-n-butyl-glucosinolate	NA	NA
31	5-Aminovaleric acid	5-Aminovaleric acid	5-Aminovaleric acid	5-Aminovaleric acid	5-Aminovaleric acid
32	5'-Deoxy-5'-Methylthioadenosine	5'-Deoxy-5'-Methylthioadenosine	5'-Deoxy-5'-Methylthioadenosine	5'-Deoxy-5'-Methylthioadenosine	5'-Deoxy-5'-Methylthioadenosine
33	5-Methylsulfinyl-n-pentyl-glucosinolate	5-Methylsulfinyl-n-pentyl-glucosinolate	5-Methylsulfinyl-n-pentyl-glucosinolate	NA	NA
34	5-Methylthio-n-pentyl-glucosinolate	5-Methylthio-n-pentyl-glucosinolate	5-Methylthio-n-pentyl-glucosinolate	NA	NA
35	6-Aminohexanoic acid	6-Aminohexanoic acid	6-Aminohexanoic acid	6-Aminohexanoic acid	6-Aminohexanoic acid
36	6-Methylsulfinyl-n-hexyl-glucosinolate	6-Methylsulfinyl-n-hexyl-glucosinolate	6-Methylsulfinyl-n-hexyl-glucosinolate	NA	NA
37	Kaempferol-3-O-rutinoside_Datiscin, Kaempferol-3-O-beta-D-glucoside-7-O-alpha-L-rhamnoside, Kaempferol-3-O-beta-D-galactoside-7-O-alpha-L-rhamnoside, Kaempferol-3-O-b-glucopyranosyl-7-O-a-rhamnopyranoside, kaempferol-7-O-neohesperidoside, Kaempferol-3-Gluco	7i_Kaempferol-3-O-rutinoside_Datiscin_Kaempferol-3-O-beta-D-glucoside-7-O-alpha-L-rhamnoside_Kaempferol-3-O-beta-D-galactoside-7-O-alpha-L-rhamnoside_Kaempferol-3-O-b-glucopyranosyl-7-O-a-rhamnopyranoside_kaempferol-7-O-neohesperidoside_Kaempferol-3-Gluco	Kaempferol-3-O-rutinoside_Datiscin, Kaempferol-3-O-beta-D-glucoside-7-O-alpha-L-rhamnoside, Kaempferol-3-O-beta-D-galactoside-7-O-alpha-L-rhamnoside, Kaempferol-3-O-b-glucopyranosyl-7-O-a-rhamnopyranoside, kaempferol-7-O-neohesperidoside, Kaempferol-3-Gluco	NA	Kaempferol-3-O-rutinoside_Datiscin, Kaempferol-3-O-beta-D-glucoside-7-O-alpha-L-rhamnoside, Kaempferol-3-O-beta-D-galactoside-7-O-alpha-L-rhamnoside, Kaempferol-3-O-b-glucopyranosyl-7-O-a-rhamnopyranoside, kaempferol-7-O-neohesperidoside, Kaempferol-3-Gluco
38	Adenine	Adenine	NA	NA	Adenine
39	Adenosine	Adenosine	Adenosine	Adenosine	Adenosine
40	Agmatine sulfate	Agmatine sulfate salt	NA	Agmatine sulfate	NA
41	Apigenin-7-O-glucoside	Apigenin-7-O-glucoside	NA	NA	Apigenin-7-O-glucoside
42	Argininosuccinic acid	Argininosuccinic acid disodium salt	Argininosuccinic acid	NA	NA
43	Aureusidin	Aureusidin	Aureusidin	Aureusidin	NA
44	beta-Alanine	beta-Alanine	NA	NA	beta-Alanine
45	Betaine	Betaine	NA	NA	Betaine
46	beta-Nicotinamide mononucleotide	beta-Nicotinamide mononucleotide	beta-Nicotinamide mononucleotide	beta-Nicotinamide mononucleotide	NA
47	Choline	Choline chloride	Choline	Choline	Choline
48	Citric acid	Citric acid,Anhydrous	Citric acid	Citric acid	Citric acid
49	Cyanidin 3-(6''-malonylglucoside)	Cyanidin 3-(6''-malonylglucoside)	Cyanidin 3-(6''-malonylglucoside)	Cyanidin 3-(6''-malonylglucoside)	NA
50	Cyanidin 3-Galactoside	Cyanidin 3-Galactoside Chloride	NA	NA	Cyanidin 3-Galactoside
51	Cyanidin-3,5-di-O-glucoside, Cyanidin-3-O-(2''-O-beta-glucopyranosyl-beta-glucopyranoside)	2i_Cyanidin-3,5-di-O-glucoside chloride_Cyanidin-3-O-(2''-O-beta-glucopyranosyl-beta-glucopyranoside)	Cyanidin-3,5-di-O-glucoside, Cyanidin-3-O-(2''-O-beta-glucopyranosyl-beta-glucopyranoside)	Cyanidin-3,5-di-O-glucoside, Cyanidin-3-O-(2''-O-beta-glucopyranosyl-beta-glucopyranoside)	NA
52	Cyanidin-3-O-(2''-O-beta-xylopyranosyl-beta-glucopyranoside)	Cyanidin-3-O-(2''-O-beta-xylopyranosyl-beta-glucopyranoside)	Cyanidin-3-O-(2''-O-beta-xylopyranosyl-beta-glucopyranoside)	NA	Cyanidin-3-O-(2''-O-beta-xylopyranosyl-beta-glucopyranoside)
53	Cyanidin-3-O-(2''-O-beta-xylopyranosyl-beta-glucopyranoside)-5-O-beta-glucopyranoside	Cyanidin-3-O-(2''-O-beta-xylopyranosyl-beta-glucopyranoside)-5-O-beta-glucopyranoside	Cyanidin-3-O-(2''-O-beta-xylopyranosyl-beta-glucopyranoside)-5-O-beta-glucopyranoside	NA	NA
54	Cyanidin-3-O-[6''-O-(E-p-coum)-2''-O-(beta-xylopyranosyl)-beta-glucopyranoside]-5-O-beta-glucopyranoside	Cyanidin-3-O-[6''-O-(E-p-coum)-2''-O-(beta-xylopyranosyl)-beta-glucopyranoside]-5-O-beta-glucopyranoside	Cyanidin-3-O-[6''-O-(E-p-coum)-2''-O-(beta-xylopyranosyl)-beta-glucopyranoside]-5-O-beta-glucopyranoside	NA	NA
55	Cyanidin-3-O-rhamnoside	Cyanidin-3-O-rhamnoside chloride	Cyanidin-3-O-rhamnoside	NA	NA
56	Cytidine	Cytidine,cell culture tested	Cytidine	Cytidine	Cytidine
57	Quinic acid	D-(-)-Quinic acid	NA	NA	D-(-)-Quinic acid
58	Raffinose	D-(+)-Raffinose pentahydrate	Raffinose	NA	NA
59	Cysteine	DL-Cysteine	NA	D-Cysteine	NA
60	Delphinidin 3-Rutinoside	Delphinidin 3-Rutinoside Chloride	Delphinidin 3-Rutinoside	Delphinidin 3-Rutinoside	NA
61	Delphinidin-3-O-(2''-O-beta-xylopyranosyl-beta-glucopyranoside)	Delphinidin-3-O-(2''-O-beta-xylopyranosyl-beta-glucopyranoside)	NA	Delphinidin-3-O-(2''-O-beta-xylopyranosyl-beta-glucopyranoside)	NA
62	D-Glucose-1-phosphate, D-Galactose-1-phosphate (G1P, Gal1P)	2i_alpha-D-Glucose-1-phosphate dipotassium salt dihydate_alpha-D-Galactose-1-phosphate dipotassium salt pentahydrate	D-Glucose-1-phosphate, D-Galactose-1-phosphate	D-Glucose-1-phosphate, D-Galactose-1-phosphate	D-Glucose-1-phosphate, D-Galactose-1-phosphate
63	2-Aminobutyric acid, N,N-Dimethylglycine, N-Methyl-DL-Alanine (2-AB, DMG, Me-Ala)	3i_L-2-Aminobutyric acid_N,N-Dimethylglycine hydrochloride_N-Methyl-DL-Alanine	2-Aminobutyric acid, N,N-Dimethylglycine, N-Methyl-DL-Alanine	2-Aminobutyric acid, N,N-Dimethylglycine, N-Methyl-DL-Alanine	2-Aminobutyric acid, N,N-Dimethylglycine, N-Methyl-DL-Alanine
64	2-Aminoadipic Acid	DL-2-Aminoadipic Acid	2-Aminoadipic Acid	2-Aminoadipic Acid	2-Aminoadipic Acid
65	5-Hydroxylysine	DL-5-Hydroxylysine hydrochloride	NA	5-Hydroxylysine	NA
66	Glyceric Acid	DL-Glyceric Acid calcium Salt	NA	Glyceric Acid	Glyceric Acid
67	Homocysteine	DL-Homocysteine	DL-Homocysteine	NA	NA
68	Malic acid	DL-Malic acid	Malic acid	Malic acid	Malic acid
69	Sulforaphane	DL-Sulforaphane	Sulforaphane	NA	NA
70	D-Fructose-6-phosphate, D-Glucose-6-phosphate, D-mannose-1-phosphate (F6P, G6P, M1P)	4i_D-Fructose-6-phosphate disodium salt hydrate _D-Glucose-6-phosphate sodium salt _alpha-D-(+)-mannose-1-phosphate sodium salt hydrate_alpha-D(+)Mannose 1-phosphate bis(cyclohexylammonium) salt	D-Fructose-6-phosphate, D-Glucose-6-phosphate, D-mannose-1-phosphate	D-Fructose-6-phosphate, D-Glucose-6-phosphate, D-mannose-1-phosphate	D-Fructose-6-phosphate, D-Glucose-6-phosphate, D-mannose-1-phosphate
71	D-Mannose-6-phosphate (M6P)	2i_D-Mannose-6-phosphate barium salt hydrate_D-Mannose 6-phosphate mono sodium salt	D-Mannose-6-phosphate	D-Mannose-6-phosphate	D-Mannose-6-phosphate
72	Ferulate	cis or trans-4-Hydroxy-3-methoxycinnamic acid_Ferulic acid	NA	Ferulate	Ferulate
73	Flavanomarein	Flavanomarein	NA	NA	Flavanomarein
74	GABA	gamma-Amino-n-butyric acid	GABA	GABA	GABA
75	Gluconasturtiin	Gluconasturtiin	Gluconasturtiin	NA	NA
76	Glutathione (oxidized form)	Glutathione (oxidized form)	NA	NA	Glutathione (oxidized form)
77	Glycine	Glycine	Glycine	Glycine	Glycine
78	Glycyl-L-proline	Glycyl-L-proline	Glycyl-L-proline	NA	NA
79	GMP	Guanosine-5'-monophosphate disodium salt hydrate	NA	GMP	NA
80	Guanosine	Guanosine	Guanosine	Guanosine	Guanosine
81	Hyperoside	Hyperoside	Hyperoside	Hyperoside	Hyperoside
82	Indol-3-ylmethyl-glucosinolate	Indol-3-ylmethyl-glucosinolate	Indol-3-ylmethyl-glucosinolate	NA	NA
83	Indole-3-carboxyaldehyde, Indole-3-aldehyde	2i_Indole-3-carboxyaldehyde_Indole-3-aldehyde	NA	Indole-3-carboxyaldehyde, Indole-3-aldehyde	NA
84	Inosine	Inosine	NA	NA	Inosine
85	Inosine-5'-monophosphate	Inosine-5'-monophosphate	Inosine-5'-monophosphate	Inosine-5'-monophosphate	NA
86	Isorhamnetin-3-O-glucoside	Isorhamnetin-3-O-glucoside	NA	Isorhamnetin-3-O-glucoside	Isorhamnetin-3-O-glucoside
87	Isorhapontin	E-4,5'-dihydroxy-3-methoxy-3'-glucopyranosylstilbene	Isorhapontin	Isorhapontin	NA
88	Kaempferol-3-O-glucoside	Kaempferol-3-O-glucoside	NA	Kaempferol-3-O-glucoside	Kaempferol-3-O-glucoside
89	Kaempferol-3-Rhamnoside-4''-Rhamnoside,-7-Rhamnoside	Kaempferol-3-Rhamnoside-4''-Rhamnoside,-7-Rhamnoside	Kaempferol-3-Rhamnoside-4''-Rhamnoside,-7-Rhamnoside	NA	NA
90	Keracyanin	Keracyanin Chloride	Keracyanin	Keracyanin	Keracyanin
91	Phenylalanine	L-(-)-Phenylalanine	Phenylalanine	Phenylalanine	Phenylalanine
92	Cellobiose, Lactulose	2i_D-(+)-Cellobiose_Lactulose	Cellobiose, Lactulose	Cellobiose, Lactulose	NA
93	Alanine, Sarcosine	2i_L-Alanine_Sarcosine	Alanine, Sarcosine	Alanine, Sarcosine	Alanine, Sarcosine
94	allo-threonine	L-allo-threonine	allo-threonine	allo-threonine	allo-threonine
95	Arginine, N-alpha-Acetyl-L-ornithine, L-Citrulline (Arg, Ac-Orn, Cit)	4i_L(+)-Arginine HCl_N-alpha-Acetyl-L-ornithine_L-Citrulline	Arginine, N-alpha-Acetyl-L-ornithine, L-Citrulline	Arginine, N-alpha-Acetyl-L-ornithine, L-Citrulline	Arginine, N-alpha-Acetyl-L-ornithine, L-Citrulline
96	Asparagine	L-Asparagine	Asparagine	Asparagine	Asparagine
97	Aspartic acid	L-Aspartic acid	Aspartic acid	Aspartic acid	Aspartic acid
98	beta-homovaline-HCl	L-beta-homovaline-HCl	beta-homovaline-HCl	NA	NA
99	Cystine	L-Cystine	Cystine	Cystine	NA
100	Glutamic acid	L-Glutamic acid	Glutamic acid	Glutamic acid	Glutamic acid
101	Glutamine	L-Glutamine	Glutamine	Glutamine	Glutamine
102	Glutathione (reduced form)	L-Glutathione (reduced form)	Glutathione (reduced form)	Glutathione (reduced form)	Glutathione (reduced form)
103	Histidine	L-Histidine	Histidine	Histidine	Histidine
104	Histidinol dihydrochloride	L-Histidinol dihydrochloride	NA	NA	Histidinol dihydrochloride
105	Isoleucine	L-Isoleucine	Isoleucine	Isoleucine	Isoleucine
106	Leucine	L-Leucine, (Cell Culture Reagent, Crystalline)	Leucine	Leucine	Leucine
107	Lysine	L-Lysine HCl	Lysine	Lysine	Lysine
108	Methionine	L-Methionine	NA	Methionine	Methionine
109	Ornithine monohydrochloride	L-Ornithine monohydrochloride	NA	Ornithine monohydrochloride	Ornithine monohydrochloride
110	Proline	L-Proline	Proline	Proline	Proline
111	Pyroglutamic acid	L-Pyroglutamic acid	NA	NA	Pyroglutamic acid
112	Saccharopine	L-Saccharopine	Saccharopine	NA	Saccharopine
113	Serine	L-Serine	Serine	Serine	Serine
114	threo-3-Methylaspartate	DL-threo-beta-Methylaspartic acid	NA	threo-3-Methylaspartate	threo-3-Methylaspartate
115	Threonic acid hemicalcium	L-Threonic acid hemicalcium salt	Threonic acid hemicalcium	NA	Threonic acid hemicalcium
116	Threonine, alpha-Methyl-DL-serine, Homoserine	3i_L-Threonine_alpha-Methyl-DL-serine_L-Homoserine	Threonine, alpha-Methyl-DL-serine, Homoserine	Threonine, alpha-Methyl-DL-serine, Homoserine	Threonine, alpha-Methyl-DL-serine, Homoserine
117	Tryptophane	L-Tryptophane	Tryptophane	Tryptophane	Tryptophane
118	Tyrosine	L-Tyrosine	Tyrosine	Tyrosine	Tyrosine
119	Luteolin	Luteolin	NA	Luteolin	NA
120	Luteolin-3',7-di-O-glucoside	Luteolin-3',7-di-O-glucoside	Luteolin-3',7-di-O-glucoside	Luteolin-3',7-di-O-glucoside	Luteolin-3',7-di-O-glucoside
121	Luteolin-4'-O-glucoside	Luteolin-4'-O-glucoside	NA	Luteolin-4'-O-glucoside	Luteolin-4'-O-glucoside
122	Maleic acid	Maleic acid	Maleic acid	NA	NA
123	Malvin	Malvin chloride	NA	NA	Malvin
124	Iditol, D-Sorbitol, Mannitol	3i_L-Iditol_D-Sorbitol_D-(-)-Mannitol	NA	Iditol, D-Sorbitol, Mannitol	NA
125	Melibiose, Turanose, Isomaltose, Gentiobiose, Palatinose (Disaccharides)	6i_Melibiose hydrate_D-(+)-Turanose_Isomaltose_Gentiobiose_MelibiosePalatinose Monohydrate	Melibiose, Turanose, Isomaltose, Gentiobiose, Palatinose	Melibiose, Turanose, Isomaltose, Gentiobiose, Palatinose	Melibiose, Turanose, Isomaltose, Gentiobiose, Palatinose
126	Methionine sulfoxide	Methionine sulfoxide	Methionine sulfoxide	Methionine sulfoxide	Methionine sulfoxide
127	Methylmalonic acid	Methylmalonic acid	Methylmalonic acid	Methylmalonic acid	NA
128	Myricetin-3-Galactoside	Myricetin-3-Galactoside	NA	NA	Myricetin-3-Galactoside
129	N-Acetyl-DL-glutamic acid	N-Acetyl-DL-glutamic acid	NA	N-Acetyl-DL-glutamic acid	N-Acetyl-DL-glutamic acid
130	Naringenin-7-O-glucoside	Naringenin-7-O-glucoside	NA	NA	Naringenin-7-O-glucoside
131	Neohesperidin	Neohesperidin	Neohesperidin	NA	NA
132	Nicotinamide, Niacinamide	2i_Nicotinamide_Niacinamide	NA	Nicotinamide, Niacinamide	NA
133	Nicotinic Acid, Isonicotinic acid	2i_Nicotinic Acid_Isonicotinic acid	Nicotinic Acid, Isonicotinic acid	Nicotinic Acid, Isonicotinic acid	Nicotinic Acid, Isonicotinic acid
134	Orobol	Orobol	NA	Orobol	NA
135	Pantothenate	3i_Sodium pantothenate_D-Pantothenic acid hemicalcium salt_Calcium (+)-pantothenate	Pantothenate	Pantothenate	Pantothenate
136	Peltatoside	Peltatoside	NA	Peltatoside	NA
137	Petunidin 3-O-glucoside	Petunidin-3-O-beta-glucopyranoside	Petunidin 3-O-glucoside	NA	NA
138	Pyridoxal-5'-phosphate	Pyridoxal-5'-phosphate hydrate	Pyridoxal-5'-phosphate	Pyridoxal-5'-phosphate	Pyridoxal-5'-phosphate
139	Pyridoxine	Pyridoxine	NA	Pyridoxine	NA
140	Quercetin 3-Glucoside <Isoquercitrin>	Quercetin 3-Glucoside <Isoquercitrin>	NA	Quercetin 3-Glucoside <Isoquercitrin>	Quercetin 3-Glucoside <Isoquercitrin>
141	Quercetin 4'-glucoside	Quercetin 4'-glucoside	NA	Quercetin 4'-glucoside	Quercetin 4'-glucoside
142	Quercetin-3-O-alpha-L-rhamnopyranosyl(1->2)-beta-D-glucopyranoside-7-O-alpha-L-rhamnopyranoside	Quercetin-3-O-alpha-L-rhamnopyranosyl(1->2)-beta-D-glucopyranoside-7-O-alpha-L-rhamnopyranoside	Quercetin-3-O-alpha-L-rhamnopyranosyl(1->2)-beta-D-glucopyranoside-7-O-alpha-L-rhamnopyranoside	Quercetin-3-O-alpha-L-rhamnopyranosyl(1->2)-beta-D-glucopyranoside-7-O-alpha-L-rhamnopyranoside	NA
143	Rhoifolin	Rhoifolin	NA	NA	Rhoifolin
144	Robinin	Robinin	Robinin	NA	NA
145	Rosmarinic acid	Rosmarinic acid	NA	NA	Rosmarinic acid
146	Rutin, Quercetin-3-O-b-glucopyranosyl-7-O-a-rhamnopyranoside	2i_Rutin _Quercetin-3-O-b-glucopyranosyl-7-O-a-rhamnopyranoside	NA	Rutin, Quercetin-3-O-b-glucopyranosyl-7-O-a-rhamnopyranoside	NA
147	S-(5'-Adenosyl)-L-methionine	S-(5'-Adenosyl)-L-methionine chloride	S-(5'-Adenosyl)-L-methionine	S-(5'-Adenosyl)-L-methionine	S-(5'-Adenosyl)-L-methionine
148	Schaftoside	Schaftoside	NA	NA	Schaftoside
149	Serotonin	Serotonin hydrochloride	Serotonin	NA	NA
150	Sinapoyl malate	Sinapoyl malate	Sinapoyl malate	NA	NA
151	S-Methyl-L-cysteine	S-Methyl-L-cysteine	S-Methyl-L-cysteine	NA	NA
152	S-Methylmethionine	S-Methylmethionine	S-Methylmethionine	S-Methylmethionine	S-Methylmethionine
153	phenylpyruvate	Sodium phenylpyruvate	NA	phenylpyruvate	NA
154	Succinic acid	Succinic acid	Succinic acid	Succinic acid	NA
155	Sucrose	Sucrose	Sucrose	Sucrose	Sucrose
156	Thymidine	Thymidine	Thymidine	NA	NA
157	trans-Aconitic acid	trans-Aconitic acid	NA	NA	trans-Aconitic acid
158	trans-Zeatin-riboside	trans-Zeatin-riboside	trans-Zeatin-riboside	NA	NA
159	Trigonelline	Trigonelline hydrochloride	NA	NA	Trigonelline
160	Tulipanin	Delphinidin-3-O-(6''-O-alpha-rhamnopyranosyl-beta-glucopyranoside)	Tulipanin	Tulipanin	NA
161	Tyramine	Tyramine	NA	NA	Tyramine
162	Uridine	Uridine	Uridine	NA	Uridine
163	Uridine-5'-monophosphate	Uridine-5'-monophosphate	Uridine-5'-monophosphate	Uridine-5'-monophosphate	NA
164	Vicenin -1	Vicenin -1	NA	NA	Vicenin -1
165	Vicenin -3	Vicenin -3	NA	NA	Vicenin -3
NA: not detected. Abbreviations are stated when metabolites have long name.
