# Supplementary material for: Trifluoromethanesulfonamide Induces Male Sterility Through Systemic Metabolic Reprogramming and Anther-Specific Proline Deficiency
Source: Int J Mol Sci. 2026 Jun 19;27(12):5554. doi: 10.3390/ijms27125554 (PMC13300217; doi:10.3390/ijms27125554)
Supplement: Supplementary file 1 [file ijms-27-05554-s001.zip › Table_S4.xlsx]

## Sheet: Sheet1
Table S4 Two-way ANOVA of 49 common metabolite levels across three species.
Metabolite name	p_Species	p_Treatment	p_Interaction	Category
Maritimein, luteolin-7-O-glucoside	p < 0.01	p < 0.01	NS	Conserved response (Treatment sig, Interaction ns)
Keracyanin	p < 0.01	p < 0.01	NS	Conserved response (Treatment sig, Interaction ns)
Luteolin-3',7-di-O-glucoside	p < 0.01	p < 0.01	NS	Conserved response (Treatment sig, Interaction ns)
Tryptophane	p < 0.01	p < 0.01	NS	Conserved response (Treatment sig, Interaction ns)
Serine	p < 0.01	p < 0.05	NS	Conserved response (Treatment sig, Interaction ns)
Malic acid	p < 0.01	p < 0.05	NS	Conserved response (Treatment sig, Interaction ns)
Tyrosine	p < 0.01	p < 0.01	p < 0.01	Species-dependent response (Interaction sig)
Melibiose, Turanose, Isomaltose, Gentiobiose, Palatinose	p < 0.01	p < 0.01	p < 0.01	Species-dependent response (Interaction sig)
2-Aminoadipic Acid	p < 0.01	p < 0.01	p < 0.01	Species-dependent response (Interaction sig)
Phenylalanine	p < 0.01	p < 0.01	p < 0.01	Species-dependent response (Interaction sig)
Sucrose	p < 0.01	p < 0.01	p < 0.01	Species-dependent response (Interaction sig)
Leucine	p < 0.01	p < 0.01	p < 0.01	Species-dependent response (Interaction sig)
Pantothenate	p < 0.01	p < 0.01	p < 0.01	Species-dependent response (Interaction sig)
Hyperoside	p < 0.01	p < 0.01	p < 0.01	Species-dependent response (Interaction sig)
Histidine	p < 0.01	p < 0.01	p < 0.01	Species-dependent response (Interaction sig)
Leu, Ile	p < 0.01	p < 0.01	p < 0.01	Species-dependent response (Interaction sig)
6-Aminohexanoic acid	p < 0.01	p < 0.01	p < 0.01	Species-dependent response (Interaction sig)
5-Aminovaleric acid	p < 0.01	p < 0.01	p < 0.01	Species-dependent response (Interaction sig)
Isoleucine	p < 0.01	p < 0.01	p < 0.01	Species-dependent response (Interaction sig)
Glycine	p < 0.01	p < 0.05	p < 0.01	Species-dependent response (Interaction sig)
allo-threonine	p < 0.01	p < 0.05	p < 0.01	Species-dependent response (Interaction sig)
Glutathione (reduced form)	p < 0.01	p < 0.05	p < 0.01	Species-dependent response (Interaction sig)
Citric acid	p < 0.01	NS	p < 0.01	Species-dependent response (Interaction sig)
Arg, Ac-Orn, Cit	p < 0.01	NS	p < 0.01	Species-dependent response (Interaction sig)
Aspartic acid	p < 0.01	NS	p < 0.01	Species-dependent response (Interaction sig)
S-(5'-Adenosyl)-L-methionine	p < 0.01	NS	p < 0.01	Species-dependent response (Interaction sig)
Adenosine	p < 0.01	NS	p < 0.01	Species-dependent response (Interaction sig)
1-Aminocyclopropane-1-carboxylic acid	p < 0.01	NS	p < 0.01	Species-dependent response (Interaction sig)
Alanine, Sarcosine	p < 0.01	NS	p < 0.01	Species-dependent response (Interaction sig)
Asparagine	p < 0.01	NS	p < 0.01	Species-dependent response (Interaction sig)
Proline	p < 0.01	NS	p < 0.01	Species-dependent response (Interaction sig)
5'-Deoxy-5'-Methylthioadenosine	p < 0.01	NS	p < 0.01	Species-dependent response (Interaction sig)
Glutamic acid	p < 0.01	NS	p < 0.01	Species-dependent response (Interaction sig)
Gln, Lys	p < 0.01	NS	p < 0.01	Species-dependent response (Interaction sig)
Glutamine	p < 0.01	NS	p < 0.01	Species-dependent response (Interaction sig)
Lysine	p < 0.01	NS	p < 0.01	Species-dependent response (Interaction sig)
Pyridoxal-5'-phosphate	p < 0.01	NS	p < 0.01	Species-dependent response (Interaction sig)
Methionine sulfoxide	p < 0.01	NS	p < 0.01	Species-dependent response (Interaction sig)
F6P, G6P, M1P	p < 0.01	NS	NS	Species-dependent response
S-Methylmethionine	p < 0.01	NS	NS	Species-dependent response
GABA	p < 0.01	NS	NS	Species-dependent response
G1P, Gal1P	p < 0.01	NS	NS	Species-dependent response
Nicotinic Acid, Isonicotinic acid	NS	NS	NS	NS
Cytidine	p < 0.01	NS	NS	Species-dependent response
M6P	p < 0.01	NS	NS	Species-dependent response
Guanosine	p < 0.01	NS	NS	Species-dependent response
1-Amino-1-cyclopentanecarboxylic acid	p < 0.01	NS	NS	Species-dependent response
Choline	NS	NS	NS	NS
2-AB, DMG, Me-Ala	NS	NS	NS	NS
NS: not significant.
