# Supplementary material for: Trifluoromethanesulfonamide Induces Male Sterility Through Systemic Metabolic Reprogramming and Anther-Specific Proline Deficiency
Source: Int J Mol Sci. 2026 Jun 19;27(12):5554. doi: 10.3390/ijms27125554 (PMC13300217; doi:10.3390/ijms27125554)
Supplement: Supplementary file 1 [file ijms-27-05554-s001.zip › Table_S5.xlsx]

## Sheet: Sheet1
Table S5 The metabolites altered significantly with TFMSA treatment in three species.
Metabolite	KEGG_ID	Fold change			log2(FC)			p.ajusted/raw. Pval
		Cowpea	Arabidopsis	Sorghum	Cowpea	Arabidopsis	Sorghum	Cowpea	Arabidopsis	Sorghum
1-Aminocyclopropane-1-carboxylate	C01242	0.35	NS	NS	-1.5	NS	NS	p < 0.01	NS	NS
2-Aminoadipic Acid	C00956	NS	3.3	3.4	NS	1.7	1.7	NS	p < 0.01	p < 0.01
2-AB, DMG, Me-Ala	C01026	0.23	2.2	NS	-2.1	1.1	NS	p < 0.05	p < 0.01	NS
Gln, Lys	NA	NS	0.38	NS	NS	-1.4	NS	NS	p < 0.05	NS
Phenylalanine	C00079	2.7	2.1	NS	1.4	1	NS	p < 0.01	p < 0.01	NS
Tyrosine	C00082	8.9	2.1	NS	3.2	1.1	NS	p < 0.05	p < 0.01	NS
Aspartic acid	C00049	0.44	NS	NS	-1.2	NS	NS	p < 0.05	NS	NS
Cystine	C00491	0.43	4.2	-	-1.2	2.1	-	p < 0.05	p < 0.01	-
Glutamic acid	C00025	0.41	NS	NS	-1.3	NS	NS	p < 0.01	NS	NS
Glutamine	C00064	NS	0.36	NS	NS	-1.5	NS	NS	p < 0.05	NS
Histidine	C00135	NS	2.3	NS	NS	1.2	NS	NS	p < 0.01	NS
Leucine	C00123	2.4	2.4	NS	1.2	1.2	NS	p < 0.05	p < 0.01	NS
Lysine	C00047	NS	0.38	NS	NS	-1.4	NS	NS	p < 0.05	NS
Proline	C00148	3.5	NS	NS	1.8	NS	NS	p < 0.01	NS	NS
Serine	C00065	0.13	NS	NS	-2.9	NS	NS	p < 0.01	NS	NS
Threonine	C00188	0.25	NS	NS	-2	NS	NS	p < 0.01	NS	NS
Tryptophane	C00078	NS	2.7	NS	NS	1.4	NS	NS	p < 0.01	NS
allo-threonine	C05519	0.24	NS	NS	-2	NS	NS	p < 0.01	NS	NS
threo-3-Methylaspartate	NA	0.35	-	NS	-1.5	-	NS	p < 0.05	-	NS
Leu, Ile	NA	NS	2.1	NS	NS	1.1	NS	NS	p < 0.01	NS
N-Acetyl-DL-glutamic acid	NA	0.062	-	NS	-4	-	NS	p < 0.01	-	NS
S-Methyl-L-cysteine	NA	-	4.1	-	-	2	-	-	p < 0.01	-
S-Methylmethionine	NA	0.2	NS	NS	-2.3	NS	NS	p < 0.05	NS	NS
GABA	C00334	NS	2.4	NS	NS	1.2	NS	NS	p < 0.01	NS
4-Coumaric acid	C00811	0.075	-	-	-3.7	-	-	p < 0.01	-	-
G1P, Gal1P	NA	0.21	NS	NS	-2.3	NS	NS	p < 0.01	NS	NS
F6P, G6P, M1P	NA	0.16	NS	NS	-2.6	NS	NS	p < 0.01	NS	NS
M6P	C00275	0.18	NS	NS	-2.4	NS	NS	p < 0.01	NS	NS
Glyceric acid	C00258	0.31	-	NS	-1.7	-	NS	p < 0.01	-	NS
Malic acid	C00149	NS	2.4	NS	NS	1.3	NS	NS	p < 0.01	NS
Rosmarinic acid	C01850	-	-	2.2	-	-	1.1	-	-	p < 0.05
Ferulate	C01494	0.079	-	NS	-3.7	-	NS	p < 0.05	-	NS
SiNSpoyl malate	NA	-	0.46	-	-	-1.1	-	-	p < 0.01	-
Succinic acid	C00042	0.18	NS	-	-2.4	NS	NS	p < 0.01	NS	-
2-Oxoglutaric acid	C00026	0.088	-	2.9	-3.5	-	1.5	p < 0.01	-	p < 0.05
5'-Deoxy-5'-Methylthioadenosine	C00170	0.35	NS	1.6	-1.5	NS	0.69	p < 0.05	NS	p < 0.05
Adenosine	C00212	NS	4.7	NS	NS	2.2	NS	NS	p < 0.01	NS
Cytidine	C00475	NS	2.4	NS	NS	1.8	NS	NS	p < 0.01	NS
Guanosine	C00387	NS	2.4	NS	NS	1.3	NS	NS	p < 0.01	NS
Inosine	C00294	-	-	1.6	-	-	0.7	-	-	p < 0.05
Inosine-5'-monophosphate	C00130	0.17	NS	-	-2.6	NS	-	p < 0.01	NS	-
Nicotinic Acid, Isonicotinic acid	C00153	0.3	2.6	NS	-1.7	1.4	NS	p < 0.01	p < 0.01	NS
PantotheNSte	C00864	NS	3.1	NS	NS	1.6	NS	NS	p < 0.01	NS
Pyridoxal-5'-phosphate	C00018	0.31	NS	1.8	-1.7	NS	0.86	p < 0.05	NS	p < 0.01
Trigonelline	C01004	-	-	5.2	-	-	2.4	-	-	p < 0.05
Uridine-5'-monophosphate	C00105	0.13	NS	-	-2.9	NS	-	p < 0.05	NS	-
beta-NicotiNSmide mononucleotide	C00455	0.34	9.2	-	-1.6	3.2	-	p < 0.05	p < 0.01	-
Melezitose, 1-Kestose	NA	-	3.6	-	-	1.9	-	-	p < 0.01	-
Raffinose	C00492	-	3.6	-	-	1.8	-	-	p < 0.01	-
Cellobiose, Lactulose	C00185	NS	4.1	-	NS	2	-	NS	p < 0.01	-
Disaccharides	NA	NS	3.4	NS	NS	1.8	NS	NS	p < 0.01	NS
Sucrose	C00089	NS	3.3	NS	NS	1.7	NS	NS	p < 0.01	NS
(+-)-Synephrine	NA	0.21	-	-	-2.3	-	-	p < 0.05	-	-
Betaine	C00719	-	-	1.9	-	-	0.93	-	-	p < 0.05
Choline	C00114	0.23	2.2	NS	-2.1	1.1	NS	p < 0.05	p < 0.01	NS
Serotonin	C00780	-	4.4	-	-	2.2	-	-	p < 0.01	-
Tulipanin	NA	0.089	0.46	-	-3.5	-1.1	-	p < 0.05	p < 0.01	-
trans-Zeatin-riboside	C04715	-	4.7	-	-	2.2	-	-	p < 0.01	-
1-Methoxyindole-glucosinolate	NA	-	4.2	-	-	2.1	-	-	p < 0.01	-
4-Methoxyindole-glucosinolate	NA	-	4.2	-	-	2.1	-	-	p < 0.01	-
4-Methylthio-n-butyl-glucosinolate	NA	-	0.44	-	-	-1.2	-	-	p < 0.01	-
5-Methylsulfinyl-n-pentyl-glucosinolate	NA	-	2.1	-	-	1	-	-	p < 0.01	-
GlucoNSsturtiin	NA	-	4.3	-	-	2.1	-	-	p < 0.01	-
Aureusidin	NA	0.092	NS	-	-3.5	NS	-	p < 0.01	NS	-
Cyanidin 3-(6''-malonylglucoside)	NA	0.15	NS	-	-2.7	NS	-	p < 0.01	NS	-
Cyanidin 3-O-sophoroside	NA	0.15	NS	-	-2.7	NS	-	p < 0.05	NS	-
Cyanidin-3-O-[6''-O-(E-p-coum)-2''-O-(beta-xylopyranosyl)-beta-glucopyranoside]-5-O-beta-glucopyranoside	NA	-	0.22	-	-	-2.2	-	-	p < 0.05	-
Delphinidin 3-rutinoside	C16315	0.04	NS	-	-4.6	NS	-	p < 0.05	NS	-
Hyperoside	C10073	0.042	NS	NS	-4.6	NS	NS	p < 0.05	NS	NS
Isorhamnetin-3-O-glucoside	C05631	0.041	-	NS	-4.6	-	NS	p < 0.05	-	NS
Isorhamnetin-3-O-rutinoside, Isorhamnetin-3-Glucoside-6''-Rhamnoside, Isorhamnetin-3-Galactoside-6''-Rhamnoside	NA	0.044	NS	-	-4.5	NS	-	p < 0.05	NS	-
Kaempferol-3-O-glucoside	C05627	0.061	-	NS	-4	-	NS	p < 0.01	-	NS
Keracyanin	C08620	0.075	NS	NS	-3.7	NS	NS	p < 0.01	p < 0.01	NS
Luteolin	C01514	0.04	-	-	-4.6	-	-	p < 0.01	-	-
Luteolin-3',7-di-O-glucoside	NA	0.16	NS	NS	-2.7	NS	NS	p < 0.05	NS	NS
Luteolin-4'-O-glucoside	NA	0.074	-	NS	-3.8	-	NS	p < 0.01	-	NS
Maritimein, luteolin-7-O-glucoside	NA	0.065	NS	NS	-3.9	NS	NS	p < 0.01	NS	NS
Orobol	NA	0.089	-	-	-3.5	-	-	p < 0.01	-	-
Peltatoside	NA	0.093	-	-	-3.4	-	-	p < 0.05	-	-
Quercetin 3-Glucoside <Isoquercitrin>	C05629	0.042	-	NS	-4.6	-	NS	p < 0.05	-	NS
Quercetin 4'-glucoside	NA	0.042	-	NS	-4.6	-	NS	p < 0.05	-	NS
Quercetin-3-Arabinoside, Quercetin-3-D-xyloside	NA	0.048	-	-	-4.4	-	-	p < 0.05	-	-
Quercetin-3-O-alpha-L-rhamnopyranosyl(1->2)-beta-D-glucopyranoside-7-O-alpha-L-rhamnopyranoside	NA	0.14	NS	-	-2.8	NS	-	p < 0.05	NS	-
Quercitrin, Quercetin-7-O-rhamnoside	NA	0.088	NS	-	-3.5	NS	-	p < 0.05	NS	-
Rutin, Quercetin-3-O-b-glucopyranosyl-7-O-a-rhamnopyranoside	NA	0.018	-	-	-5.8	-	-	p < 0.05	-	-
log₂FC: log₂-transformed fold change, and adjusted p-values (for cowpea and Arabidopsis) or raw p-values (for sorghum). Positive log₂FC values indicate metabolite accumulation following TFMSA treatment, whereas negative values indicate decreased abundance. NS: not significant. –: not detected. NA: ambiguous annotation
