# Supplementary material for: Trifluoromethanesulfonamide Induces Male Sterility Through Systemic Metabolic Reprogramming and Anther-Specific Proline Deficiency
Source: Int J Mol Sci. 2026 Jun 19;27(12):5554. doi: 10.3390/ijms27125554 (PMC13300217; doi:10.3390/ijms27125554)
Supplement: Supplementary file 1 [file ijms-27-05554-s001.zip › Table_S7.xlsx]

## Sheet: Sheet1
Table S7 Two-way ANOVA of 43 metabolite levels between flower and anther tissues.
Metabolite	Tissue	TFMSA	Interaction	Category
Valine	p < 0.01	p < 0.01	NS	Common TFMSA response (Treatment < 0.05)
Isoleusine	p < 0.01	p < 0.01	NS	Common TFMSA response (Treatment < 0.05)
Histidine	p < 0.01	p < 0.05	NS	Common TFMSA response (Treatment < 0.05)
Galacturonic acid	p < 0.01	p < 0.05	NS	Common TFMSA response (Treatment < 0.05)
Gallic acid	p < 0.01	p < 0.01	NS	Common TFMSA response (Treatment < 0.05)
Leucine	p < 0.01	p < 0.01	NS	Common TFMSA response (Treatment < 0.05)
Phenylalanine	p < 0.01	p < 0.01	NS	Common TFMSA response (Treatment < 0.05)
Tryptophan	p < 0.01	p < 0.01	NS	Common TFMSA response (Treatment < 0.05)
Tyrosine	p < 0.01	p < 0.01	NS	Common TFMSA response (Treatment < 0.05)
Proline	p < 0.01	p < 0.05	p < 0.01	Anther-specific TFMSA response (Interaction < 0.05)
Malic acid	p < 0.05	p < 0.05	p < 0.05	Anther-specific TFMSA response (Interaction < 0.05)
Methionine	p < 0.01	NS	p < 0.05	Anther-specific TFMSA response (Interaction < 0.05)
Citric acid	p < 0.01	NS	p < 0.05	Anther-specific TFMSA response (Interaction < 0.05)
b-alanine	p < 0.01	NS	NS	Tissue difference only (Tissue < 0.05)
Uracil	p < 0.01	NS	NS	Tissue difference only (Tissue < 0.05)
Ferulate	p < 0.01	NS	NS	Tissue difference only (Tissue < 0.05)
Alanine	p < 0.01	NS	NS	Tissue difference only (Tissue < 0.05)
Ornithine	p < 0.01	NS	NS	Tissue difference only (Tissue < 0.05)
Glutamine	p < 0.01	NS	NS	Tissue difference only (Tissue < 0.05)
Asparagine	p < 0.01	NS	NS	Tissue difference only (Tissue < 0.05)
Argininosuccinic acid	p < 0.05	NS	NS	Tissue difference only (Tissue < 0.05)
Arginine	p < 0.01	NS	NS	Tissue difference only (Tissue < 0.05)
Hypoxanthine	p < 0.05	NS	NS	Tissue difference only (Tissue < 0.05)
Glycine	p < 0.01	NS	NS	Tissue difference only (Tissue < 0.05)
Glutamic acid	p < 0.01	NS	NS	Tissue difference only (Tissue < 0.05)
Allantoin	p < 0.01	NS	NS	Tissue difference only (Tissue < 0.05)
Inosine	p < 0.01	NS	NS	Tissue difference only (Tissue < 0.05)
GABA	p < 0.01	NS	NS	Tissue difference only (Tissue < 0.05)
Lysine	p < 0.01	NS	NS	Tissue difference only (Tissue < 0.05)
Cholin	p < 0.01	NS	NS	Tissue difference only (Tissue < 0.05)
Salicylic acid	p < 0.01	NS	NS	Tissue difference only (Tissue < 0.05)
Threonine	p < 0.05	NS	NS	Tissue difference only (Tissue < 0.05)
Serine	p < 0.01	NS	NS	Tissue difference only (Tissue < 0.05)
NAD	p < 0.01	NS	NS	Tissue difference only (Tissue < 0.05)
Glyceric acid	p < 0.01	NS	NS	Tissue difference only (Tissue < 0.05)
Aspartic acid	p < 0.01	NS	NS	Tissue difference only (Tissue < 0.05)
Citrulline	p < 0.01	NS	NS	Tissue difference only (Tissue < 0.05)
Methionine Sulfoxide	NS	NS	NS	NS
Pyruvic acid	NS	NS	NS	NS
Tartaric acid	NS	NS	NS	NS
2-Oxoglutaric acid	NS	NS	NS	NS
Guanine	NS	NS	NS	NS
Cytidine	NS	NS	NS	NS
NS: Not significant
