# Supplementary material for: Trifluoromethanesulfonamide Induces Male Sterility Through Systemic Metabolic Reprogramming and Anther-Specific Proline Deficiency
Source: Int J Mol Sci. 2026 Jun 19;27(12):5554. doi: 10.3390/ijms27125554 (PMC13300217; doi:10.3390/ijms27125554)
Supplement: Supplementary file 1 [file ijms-27-05554-s001.zip › Table_S8.xlsx]

## Sheet: Sheet1
Table S8 List of significantly altered metabolites in cowpea leaf, flower and anther.
Metabolite	KEGG_ID	Fold change			log2(FC)			adjusted p-values
		Leaf	Flower	Anther	Leaf	Flower	Anther	Leaf	Flower	Anther
1-Aminocyclopropane-1-carboxylate	C01242	0.35	-	-	-1.5	-	-	p < 0.01	-	-
2-AB, DMG, Me-Ala	C01026	0.23	-	-	-2.1	-	-	p < 0.05	-	-
Phenylalanine	C00079	2.7	7.8	NS	1.4	3	NS	p < 0.01	p < 0.01	NS
Tyrosine	C00082	8.9	2	NS	3.2	1	NS	p < 0.05	p < 0.01	NS
Aspartic acid	C00049	0.44	NS	NS	-1.2	NS	NS	p < 0.05	NS	NS
Cystine	C00491	0.43	-	-	-1.2	-	-	p < 0.05	-	-
Glutamic acid	C00025	0.41	NS	NS	-1.3	NS	NS	p < 0.01	NS	NS
Citric acid	C00158	NS	0.34	NS	NS	-1.6	NS	NS	p < 0.05	NS
Leucine	C00123	2.4	2.7	NS	1.2	1.4	NS	p < 0.05	p < 0.01	NS
Proline	C00148	3.5	NS	0.1	1.8	NS	-3.3	p < 0.01	NS	p < 0.05
Serine	C00065	0.13	NS	NS	-2.9	NS	NS	p < 0.01	NS	NS
Threonine	C00188	0.25	NS	NS	-2	NS	NS	p < 0.01	NS	NS
allo-threonine	C05519	0.24	-	-	-2	-	-	p < 0.01	-	-
threo-3-Methylaspartate	NA	0.35	-	-	-1.5	-	-	p < 0.05	-	-
N-Acetyl-DL-glutamic acid	NA	0.06	-	-	-4	-	-	p < 0.01	-	-
S-Methylmethionine	NA	0.2	-	-	-2.3	-	-	p < 0.05	-	-
4-Coumaric acid	C00811	0.075	-	-	-3.7	-	-	p < 0.01	-	-
G1P, Gal1P	NA	0.21	-	-	-2.3	-	-	p < 0.01	-	-
F6P, G6P, M1P	NA	0.16	-	-	-2.6	-	-	p < 0.01	-	-
M6P	C00275	0.18	-	-	-2.4	-	-	p < 0.01	-	-
Glyceric Acid	C00258	0.31	NS	NS	-1.7	NS	NS	p < 0.01	NS	NS
Ferulate	C01494	0.079	NS	NS	-3.7	NS	NS	p < 0.05	NS	NS
Succinic acid	C00042	0.18	-	-	-2.4	-	-	p < 0.01	-	-
2-Oxoglutaric Acid	C00026	0.09	NS	NS	-3.5	NS	NS	p < 0.01	NS	NS
5'-Deoxy-5'-Methylthioadenosine	C00170	0.35	-	-	-1.5	-	-	p < 0.05	-	-
Inosine-5'-monophosphate	C00130	0.17	-	-	-2.6	-	-	p < 0.01	-	-
Nicotinic Acid, Isonicotinic acid	C00153	0.3	-	-	-1.7	-	-	p < 0.01	-	-
Pyridoxal-5'-phosphate	C00018	0.31	-	-	-1.7	-	-	p < 0.05	-	-
Uridine-5'-monophosphate	C00105	0.13	-	-	-2.9	-	-	p < 0.05	-	-
beta-NicotiNSmide mononucleotide	C00455	0.34	-	-	-1.6	-	-	p < 0.05	-	-
(+-)-Synephrine	NA	0.21	-	-	-2.3	-	-	p < 0.05	-	-
Choline	C00114	0.23	NS	NS	-2.1	NS	NS	p < 0.05	NS	NS
Tulipanin	NA	0.089	-	-	-3.5	-	-	p < 0.05	-	-
Aureusidin	NA	0.092	-	-	-3.4	-	-	p < 0.01	-	-
Cyanidin 3-(6''-malonylglucoside)	NA	0.15	-	-	-2.7	-	-	p < 0.01	-	-
Cyanidin 3-O-sophoroside	NA	0.15	-	-	-2.7	-	-	p < 0.05	-	-
Delphinidin 3-Rutinoside	NA	0.04	-	-	-4.6	-	-	p < 0.05	-	-
Hyperoside	C10073	0.042	-	-	-4.6	-	-	p < 0.05	-	-
Isorhamnetin-3-O-glucoside	C05631	0.041	-	-	-4.6	-	-	p < 0.05	-	-
Isorhamnetin-3-O-rutinoside, Isorhamnetin-3-Glucoside-6''-Rhamnoside, Isorhamnetin-3-Galactoside-6''-Rhamnoside	NA	0.044	-	-	-4.5	-	-	p < 0.05	-	-
Kaempferol-3-O-glucoside	C05627	0.061	-	-	-4	-	-	p < 0.01	-	-
Keracyanin	C08620	0.075	-	-	-3.7	-	-	p < 0.01	-	-
Luteolin	C01514	0.04	-	-	-4.6	-	-	p < 0.01	-	-
Luteolin-3',7-di-O-glucoside	NA	0.16	-	-	-2.7	-	-	p < 0.05	-	-
Luteolin-4'-O-glucoside	NA	0.074	-	-	-3.8	-	-	p < 0.01	-	-
Maritimein, luteolin-7-O-glucoside	NA	0.065	-	-	-3.9	-	-	p < 0.01	-	-
Orobol	NA	0.089	-	-	-3.5	-	-	p < 0.01	-	-
Peltatoside	NA	0.093	-	-	-3.4	-	-	p < 0.05	-	-
Quercetin 3-Glucoside <Isoquercitrin>	C05629	0.042	-	-	-4.6	-	-	p < 0.05	-	-
Quercetin 4'-glucoside	NA	0.042	-	-	-4.6	-	-	p < 0.05	-	-
Quercetin-3-Arabinoside, Quercetin-3-D-xyloside	NA	0.048	-	-	-4.4	-	-	p < 0.05	-	-
Quercetin-3-O-alpha-L-rhamnopyranosyl(1->2)-beta-D-glucopyranoside-7-O-alpha-L-rhamnopyranoside	NA	0.143	-	-	-2.8	-	-	p < 0.05	-	-
Quercitrin, Quercetin-7-O-rhamnoside	NA	0.088	-	-	-3.5	-	-	p < 0.05	-	-
Rutin, Quercetin-3-O-b-glucopyranosyl-7-O-a-rhamnopyranoside	NA	0.018	-	-	-5.8	-	-	p < 0.05	-	-
log₂FC: log₂-transformed fold change. Positive log₂FC values indicate metabolite accumulation following TFMSA treatment, whereas negative values indicate decreased abundance. NS: not significant. –: not detected. NA: ambiguous annotation
