# Supplementary material for: Trifluoromethanesulfonamide Induces Male Sterility Through Systemic Metabolic Reprogramming and Anther-Specific Proline Deficiency
Source: Int J Mol Sci. 2026 Jun 19;27(12):5554. doi: 10.3390/ijms27125554 (PMC13300217; doi:10.3390/ijms27125554)
Supplement: Supplementary file 1 [file ijms-27-05554-s001.zip › Table_S9.xlsx]

## Sheet: Sheet1
Table S9 Pathway enrichment analysis of differentially accumulated metabolites in cowpea leaf, flower and anther following TFMSA treatment.
Pathway	Total no. in KEGG database	Leaf				Flower
		Expected no. by chance	No. of alterd metabolites	Raw p	FDR	Expected no. by chance	No. of alterd metabolites	Raw p	FDR
Glycine, serine and threonine metabolism	33	0.57	7	p < 0.01	p < 0.01	NA	NA	NA	NA
Glyoxylate and dicarboxylate metabolism	29	0.5	5	p < 0.01	p < 0.01	NA	NA	NA	NA
Alanine, aspartate and glutamate metabolism	22	0.38	4	p < 0.01	p < 0.05	NA	NA	NA	NA
Nicotinate and nicotinamide metabolism	13	0.22	3	p < 0.01	p < 0.05	NA	NA	NA	NA
Butanoate metabolism	17	0.29	3	p < 0.01	p < 0.05	NA	NA	NA	NA
Arginine biosynthesis	18	0.31	3	p < 0.01	p < 0.05	NA	NA	NA	NA
Cysteine and methionine metabolism	46	0.79	4	p < 0.01	NS	NA	NA	NA	NA
Cyanoamino acid metabolism	29	0.5	3	p < 0.05	NS	NA	NA	NA	NA
Phenylpropanoid biosynthesis	43	0.74	3	p < 0.05	NS	NA	NA	NA	NA
Citrate cycle (TCA cycle)	20	0.34	2	p < 0.05	NS	NA	NA	NA	NA
One carbon pool by folate	21	0.36	2	p < 0.05	NS	NA	NA	NA	NA
Phenylalanine, tyrosine and tryptophan biosynthesis	22	NA	NA	NA	NA	0.058	2	p < 0.01	NS
Glucosinolate biosynthesis	65	NA	NA	NA	NA	0.17	2	p < 0.05	NS
Isoquinoline alkaloid biosynthesis	6	NA	NA	NA	NA	0.016	1	p < 0.05	NS
Tropane, piperidine and pyridine alkaloid biosynthesis	9	NA	NA	NA	NA	0.024	1	p < 0.05	NS
Phenylalanine metabolism	12	NA	NA	NA	NA	0.032	1	p < 0.05	NS
Tyrosine metabolism	17	NA	NA	NA	NA	0.045	1	p < 0.05	NS
FDR:p value adjusted using False Discovery Rate. NA: not detected. NS: not significant.
